# Supplementary material for: Comprehensive profiling of functional Epstein-Barr virus miRNA expression in human cell lines
Source: BMC Genomics. 2016 Aug 17;17:644. doi: 10.1186/s12864-016-2978-6 (PMC4987988; doi:10.1186/s12864-016-2978-6)
Supplement: Additional file 5: — List of EBV miRNA sequence variants. The most highly abundant sequence, the normalized sequence read counts (reads per million genome-mapped reads), the percentage of canonical sequences and percentage of 5’ terminus variants of each EBV miRNA in the five cell lines are shown (XLSX 22 kb) [file 12864_2016_2978_MOESM5_ESM.xlsx]

## Sheet: Blad1
Additional file 5. List of EBV miRNA sequence variants
					Reads per million genome-mapped reads (all sequence variants)						% canonical sequences						% reads with 5'end truncation/extension
name	canonical sequence	highest abundant miRNA sequence (in 3 / 4 out of 4 EBV+ cell lines)	class of most frequent isomiR		C666-1	SNU-719	Jijoye	AKBM	HK1-miR-BART		C666-1	SNU-719	Jijoye	AKBM	HK1-miR-BART		C666-1	SNU-719	Jijoye	AKBM	HK1-miR-BART
ebv-mir-BART3-5p	ACCTAGTGTTAGTGTTGTGCT	ACCTAGTGTTAGTGTTGTGCTGT	3p extension		173.639	390.131	444.274	29.4132	298.559		0.0228252	0.00815294	0.0143866	0.0145379	0.00455415		0.06	0.03	0.04	0.03	0.0484341
ebv-mir-BART3-3p	CGCACCACTAGTCACCAGGTGT	canonical			305.232	455.473	561.551	33.4754	262.69		0.662217	0.701704	0.651595	0.694343	0.588302		0.02	0.02	0.03	0.03	0.0398551
ebv-mir-BART4-5p	GACCTGATGCTGCTGGTGTGCT	canonical			311.468	187.607	419.734	35.8272	179.913		0.297206	0.435691	0.379575	0.262575	0.418833		0	0	0	0	0.00105597
ebv-mir-BART4-3p	CACATCACGTAGGCACCAGGTGT	canonical			128.129	159.31	173.364	15.8825	81.7712		0.531906	0.700344	0.553019	0.623077	0.732291		0.01	0.01	0	0.02	0.00897905
ebv-mir-BART1-5p	TCTTAGTGGAAGTGACGTGCTGTG	variable			56159.5	72531	77008.3	3941.73	27040.2		0.19296	0.364129	0.496804	0.549266	0.534246		0	0	0	0	0.00324429
ebv-mir-BART1-3p	TAGCACCGCTATCCACTATGTC	TAGCACCGCTATCCACTATGTCT	3p extension		736.017	423.857	1291.72	63.4078	446.492		0.167232	0.106611	0.22657	0.200385	0.044278		0.03	0.03	0.03	0.03	0.0404969
ebv-mir-BART15-5p*	AGGGAAACATGACCACCTGAAGTCT	variable	3p truncation		4.10192	3.29039	12.49	1.06901	18.3285		0.358108	0.375	0.223005	0.257143	0.731454		0	0.05	0	0.03	0.0118694
ebv-mir-BART15	GTCAGTGGTTTTGTTTCCTTGA	canonical			452.846	342.009	664.314	47.8613	215.156		0.82098	0.895775	0.903434	0.898532	0.861476		0	0	0	0	0.000252781
ebv-mir-BART5-5p	CAAGGTGAATATAGCTGCCCATCG	canonical			711.211	870.912	1054.44	74.4645	525.462		0.239079	0.385838	0.366644	0.370386	0.491228		0.6	0.38	0.39	0.26	0.256689
ebv-mir-BART16	TTAGATAGAGTGGGTGTGTGCTCT	TTAGATAGAGTGGGTGTGTGCT	3p truncation		3867.69	10048.8	11912	1245.22	1841.28		0.000322467	0.000111876	0.000118143	2.45284e-05	0.000575986		0.01	0	0	0	0.270404
ebv-mir-BART16-3p*	ATCACCACCCTCTATCCATAT	canonical			35.1157	30.299	136.774	6.07811	60.6146		0.453828	0.484163	0.578564	0.532663	0.660834		0.46	0.44	0.32	0.37	0.00147689
ebv-mir-BART17-5p	TAAGAGGACGCAGGCATACAAG	variable			45151.4	13976.7	31013.4	1048.7	6421.55		0.125103	0.327142	0.36393	0.387156	0.478288		0.12	0.05	0.08	0.14	0.0447731
ebv-mir-BART17-3p	TGTATGCCTGGTGTCCCCTTAGT	variable			30.3486	9.15826	41.3694	1.28282	6.60805		0.315982	0.538922	0.538625	0.309524	0.777778		0.08	0.08	0.03	0	0.037037
ebv-mir-BART6-5p	TAAGGTTGGTCCAATCCATAGG	canonical			93.6789	63.2304	80.1	7.36093	53.5986		0.426627	0.573721	0.559663	0.655602	0.551497		0	0	0	0	0
ebv-mir-BART6-3p	CGGGGATCGGACTAGCCTTAGA	canonical			6434.71	4579.82	8715.19	659.704	4271.55		0.624717	0.512265	0.711706	0.588731	0.671064		0.02	0.01	0.02	0.01	0.00756259
ebv-mir-BART21-5p	TCACTAGTGAAGGCAACTAAC	TCACTAGTGAAGGCAACTAACA	3p extension		78.8233	52.6737	197.289	14.447	41.0624		0.208158	0.111921	0.0636053	0.0655391	0.0675497		0	0	0	0	0.00264725
ebv-mir-BART21-3p	CTAGTTGTGCCCACTGGTGTTT	canonical			16.5185	7.26629	25.6836	2.84052	6.60805		0.738255	0.830189	0.722603	0.731183	0.757202		0.03	0	0.02	0.02	0.00411523
ebv-mir-BART18-5p	TCAAGTTCGCACTTCCTATACA	canonical			20.3156	38.4702	53.7714	4.03171	24.2567		0.465211	0.544547	0.633588	0.537879	0.617713		0	0	0	0	0.00111982
ebv-mir-BART18-3p	TATCGGAAGTTTGGGCTTCGTC	canonical			34.7831	65.3143	87.0487	6.71952	30.9191		0.608765	0.647775	0.662513	0.663636	0.579595		0.01	0	0.01	0.03	0.00703606
ebv-mir-BART7-5p	CCTGGACCTTGACTATGAAACA	canonical			226.104	132.658	322.159	17.2264	54.5776		0.283158	0.518189	0.407535	0.441489	0.456403		0	0.02	0.01	0	0.0164343
ebv-mir-BART7-3p	CATCATAGTCCAGTGTCCAGGG	variable	3p extension		744.248	830.002	1529	35.9494	540.881		0.330578	0.393129	0.18604	0.31181	0.323781		0	0	0	0.01	0.0019599
ebv-mir-BART8-5p	TACGGTTTCCTAGATTGTACAG	TACGGTTTCCTAGATTGTACA	3p truncation		6401.18	8692.2	9569.32	749.165	2998.1		0.231439	0.381782	0.3462	0.310951	0.621052		0	0	0	0	0.000888832
ebv-mir-BART8-3p	GTCACAATCTATGGGGTCGTAGA	GTCACAATCTATGGGGTCGTAG	3p truncation		1116.83	2607.94	1831.54	139.949	880.339		0.0471263	0.105803	0.143863	0.147316	0.242733		0.08	0.05	0.06	0.06	0.0641853
ebv-mir-BART9-5p	TACTGGACCCTGAATTGGAAAC	variable	3p extension		139.881	136.414	162.106	12.5227	86.9652		0.1702	0.329045	0.151022	0.097561	0.214822		0.01	0.01	0.01	0.01	0.00593194
ebv-mir-BART9-3p	TAACACTTCATGGGTCCCGTAGT	TAACACTTCATGGGTCCCGTAG	3p truncation		83.5073	135.756	159.174	8.55211	52.1302		0.273813	0.317714	0.245717	0.267857	0.601461		0.01	0.01	0.02	0.04	0.0151199
ebv-mir-BART22-5p*	TGCTAGACCCTGGAGTTGAACC	canonical			13.7192	10.447	22.3412	0.671952	3.48078		0.876768	0.944882	0.817585	0.863636	0.875		0.01	0.01	0.01	0	0
ebv-mir-BART22	TTACAAAGTCATGGTCTAGTAGT	canonical			2338.37	4084.53	4648.62	455.889	2218.16		0.5849	0.638371	0.605253	0.591987	0.819086		0.1	0.07	0.08	0.07	0.046462
ebv-mir-BART10-5p	GCCACCTCTTTGGTTCTGTACA	GCCACCTCTTTGGTTCTGTA	3p truncation		14.135	7.32112	17.7968	0.763582	2.22988		0.135294	0.2397	0.151565	0.36	0.170732		0	0.13	0.01	0.08	0.256098
ebv-mir-BART10-3p	TACATAACCATGGAGTTGGCTGT	ACATAACCATGGAGTTGGCTGT	5p truncation		1673.64	2277.77	3017.56	149.082	939.73		0.120326	0.151041	0.127311	0.112477	0.20459		0.53	0.4	0.48	0.54	0.339381
ebv-mir-BART11-5p	TCAGACAGTTTGGTGCGCTAGTTG	TCAGACAGTTTGGTGCGCTAGTT	3p truncation		535.993	963.701	969.791	91.416	634.345		0.144113	0.120583	0.337032	0.243902	0.454366		0.01	0.01	0.03	0.02	0.0121313
ebv-mir-BART11-3p	ACGCACACCAGGCTGACTGCC	canonical			922.017	830.632	2345.89	84.4521	502.348		0.207022	0.212755	0.361583	0.316094	0.222324		0.01	0.01	0.01	0	0.00676553
ebv-mir-BART12-5p*	CCCGCCCATCACCACCGGACA	ACCCGCCCATCACCACCGGACA	5p extension		134.837	28.8184	193.331	8.12451	18.954		0.104419	0.0951475	0.0808311	0.146617	0.0817791		0.74	0.79	0.84	0.78	0.747489
ebv-mir-BART12	TCCTGTGGTGTTTGGTGTGGTT	TCCTGTGGTGTTTGGTGTGGTTT	3p extension		6157.75	3439.72	6365.96	588.477	3682.97		0.136563	0.113611	0.175327	0.223647	0.046406		0	0	0	0	0.00152837
ebv-mir-BART19-5p**	ACATTCCCCGCAAACATGACATG	variable			936.29	390.899	2140.77	138.88	625.426		0.307788	0.347854	0.493823	0.573345	0.611983		0	0	0.01	0.01	0.00708726
ebv-mir-BART19-3p	TTTTGTTTGCTTGGGAATGCT	canonical			264.601	171.375	357.342	17.4402	122.208		0.440348	0.44416	0.710945	0.782837	0.212951		0.17	0.1	0.07	0.09	0.245606
ebv-mir-BART20-5p	TAGCAGGCATGTCTTCATTCC	variable	3p truncation		36.1966	4.52429	19.1161	0.702495	4.05185		0.273354	0.563636	0.191718	0	0.771812		0.01	0.03	0.02	ND	0.0134228
ebv-mir-BART20-3p	CATGAAGGCACAGCCTGTTACC	variable	3p truncation		2.10639	1.61778	4.16333	<1	2.22988		0.157895	0.627119	0.169014	0	0.54878		0.22	0	0.21	ND	0.0365854
ebv-mir-BART13-5p	AACCGGCTCGTGGCTCGTACAG	variable	3p truncation		1.46893	<1	0.527746	0	<1		0.0566038	0.142857	0.0555556	ND	0.333333		0	0	0	ND	0
ebv-mir-BART13-3p	TGTAACTTGCCAGGGACGGCTGA	canonical			287.578	194.188	441.958	22.4188	209.065		0.554356	0.614516	0.569524	0.514986	0.477627		0	0	0	0	0.000390219
ebv-mir-BART14-5p	TACCCTACGCTGCCGATTTACA	canonical			447.829	156.239	538.594	31.5817	85.4151		0.527355	0.650755	0.686336	0.603482	0.660936		0.11	0.1	0.14	0.1	0.111748
ebv-mir-BART14-3p	TAAATGCTGCAGTAGTAGGGAT	TAAATGCTGCAGTAGTAGGGATCT	3p extension		704.172	612.534	755.82	57.7878	266.987		0.220097	0.148932	0.214787	0.266913	0.0695661		0.02	0.01	0.01	0.01	0.00814249
ebv-mir-BART2-5p	TATTTTCTGCATTCGCCCTTGC	TATTTTCTGCATTCGCCCTTG	3p truncation		616.23	382.728	1457.66	74.495			0.223801	0.309643	0.221836	0.154572			0	0	0	0
ebv-mir-BART2-3p	AAGGAGCGATTTGGAGAAAATAAA	AAGGAGCGATTTGGAGAAAATAA	3p truncation		355.426	539.049	610.25	29.291			0.0392233	0.0499008	0.0724512	0.0855057			0.48	0.4	0.44	0.46
ebv-mir-BHRF1-1	TAACCTGATCAGCCCCGGAGTT	canonical			2.49441	1.17906	308.614	268.261			0.533333	0.883721	0.845715	0.813845			0	0	0	0
ebv-mir-BHRF1-1-3p*	CCCCGGGCCTGAAGAGGTTGAC	variable			0	<1	0	<1			ND	1	ND	0.384615			ND	0	ND	0.15
ebv-mir-BHRF1-2-5p	AAATTCTGTTGCAGCAGATAGC	canonical			<1	<1	250.386	2.0464			0	1	0.378337	0.343284			ND	0	0	0.01
ebv-mir-BHRF1-2-3p	TATCTTTTGCGGCAGAAATTGA	canonical			3.35359	4.19525	9285.54	111.208			0.619835	0.542484	0.635759	0.541609			0	0	0	0
ebv-mir-BHRF1-3	TAACGGGAAGTGTGTAAGCACA	TAACGGGAAGTGTGTAAGCA	3p truncation		0.748323	1.34358	2647.55	21.1054			0.296296	0.244898	0.296486	0.2822			0	0	0	0.01
ebv-mir-BHRF1-3-3p*	TGCTTCACGCTCTTCGTTAAA	variable	3p truncation		<1	0	98.3659	<1			0.5	ND	0.28614	0			0	ND	0.24	0.666667
* not annotated in miRBase
** % canonical reads for C666-1 were corrected for the polymorphism in miR-BART19-5p in the genome of the C666-1 EBV strain
canonical sequence: miRBase annotated sequence or (*) based on Chen et al. 2010.
ND: miRNA not detected
